# Supplementary material for: Evaluation and practice of temporary hemodialysis catheter removal for critically ill patients by Chinese ICU nurses: a multicenter cross-sectional study
Source: Front Med (Lausanne). 2026 Jun 3;13:1846635. doi: 10.3389/fmed.2026.1846635 (PMC13272147; doi:10.3389/fmed.2026.1846635)
Supplement: Supplementary file 2 [file Table_2.xlsx]

## Sheet: Sheet1
Table S1 Comparison by region (N=704) [n, %]
Group	Timing for catheter removal (rank the considerations)	Reasons for choosing to temporarily retain the catheter rather than remove it after CRRT treatment (rank the factors considered)	Frequency of assessing the necessity for catheter retention when the catheter function is normal				Person responsible for catheter removal				Pressing method for the puncture site after catheter removal				Pressing duration for the puncture site after catheter removal					Complications encountered by ICU nurses during the catheter removal process	Complications encountered by ICU nurses after catheter removal
	Consideration of economic cost control issues (ranked 7th)	Patient has a high risk of bleeding (ranked 1st)	Daily assessment	48 hours/time	72 hours/time	Weekly/time	Doctor	Nurse	Vascular Access Team / CRRT Team	Joint medical and nursing	Pressing	Suturing	Pressure bandaging	Decide based on assessment results	5-10min	10-20min	20-30min	＞30min	Decide based on assessment results	Condition-related: Transient shock/Pulmonary embolism/Difficulty breathing/Cardiac arrest/Pneumothorax/Air embolism	Catheter removal distress syndrome	Thrombus
Northeastern China region (n=20)	10（50.00）	5（25.00）	18（90.00）	0（0.00）	2（10.00）	0（0.00）	11（55.00）	4（20.00）	2（10.00）	3（15.00）	9（45.00）	0（0.00）	4（20.00）	7（35.00）	3（15.00）	6（30.00）	3（15.00）	2（10.00）	6（30.00）	9（45.00）	6（30.00）	8（40.00）
Eastern China region (n=69)	41（59.42）	21（30.43）	58（84.06）	3（4.35）	6（8.70）	2（2.90）	53（76.81）	6（8.70）	4（5.80）	6（8.70）	35（50.72）	1（1.45）	15（21.74）	18（26.09）	8（11.59）	11（15.94）	10（14.49）	17（24.64）	23（33.33）	13（18.84）	16（23.19）	17（24.64）
Northern China region (n=56)	29（51.79）	18（32.14）	52（92.86）	1（1.79）	3（5.36）	0（0.00）	42（75.00）	3（5.36）	4（7.14）	7（12.50）	31（55.36）	1（1.79）	10（17.86）	14（25.00）	9（16.07）	19（33.93）	8（14.29）	9（16.07）	11（19.64）	13（23.21）	18（32.14）	15（26.79）
Central China region (n=353)	210（59.49）	137（38.81）	321（90.93）	25（7.08）	7（1.98）	0（0.00）	220（62.32）	53（15.01）	22（6.23）	58（16.43）	200（56.66）	0（0.00）	69（19.55）	84（23.08）	31（8.78）	107（30.31）	59（16.71）	51（14.45）	105（29.75）	74（20.96）	83（23.51）	99（28.05）
Southern China region (n=53)	26（49.06）	26（49.06）	44（83.02）	4（7.55）	3（5.66）	2（3.77）	36（67.92）	7（13.21）	2（3.77）	8（15.09）	19（35.85）	0（0.00）	20（37.74）	14（26.42）	5（9.43）	22（41.51）	9（16.98）	5（9.43）	12（22.64）	12（22.64）	15（28.30）	19（35.85）
Southwestern China region (n=58)	27（46.55）	18（31.03）	56（96.55）	1（1.72）	1（1.72）	0（0.00）	30（51.72）	16（27.59）	4（6.90）	8（13.79）	32（55.17）	1（01.72）	10（17.24）	15（25.86）	3（5.17）	19（32.76）	14（24.14）	10（17.24）	12（20.69）	13（22.41）	19（32.76）	21（36.21）
Northwestern China region (n=95)	55（57.89）	59（62.11）	80（84.21）	6（6.32）	7（7.37）	2（2.11）	79（83.16）	10（10.53）	3（3.16）	3（3.16）	50（52.63）	1（1.05）	33（34.74）	11（11.58）	7（7.37）	19（20.00）	31（32.63）	17（17.89）	21（22.11）	38（40.00）	39（41.05）	46（48.42）
X2-value	54.655	46.659	34.758				36.278				32.524				39.893					20.787	13.555	18.16
P-value	0.024	0.027	0.01				0.006				0.019				0.022					0.002	0.035	0.006
Note: Due to the large number of characteristics compared, only items with statistically significant differences between groups are presented in the table.
Table S2 Different hospital types (N=704) [n, %]
Group	Reasons for choosing to temporarily retain the catheter rather than remove it after CRRT treatment (rank the factors considered)	Person responsible for catheter removal				Complications encountered by ICU nurses after catheter removal
	Patients with difficult catheter placement (ranked 2nd)	Doctor	Nurse	Vascular Access Team / CRRT Team	Joint medical and nursing	Hematoma
Primary level hospitals (n=14)	7（50.00）	7（50.00）	4（28.57）	0（0.00）	3（21.43）	11（78.57）
Secondary level hospitals (n=14)	49（50.00）	77（78.57）	5（5.10）	3（3.06）	13（13.27）	62（63.27）
Tertiary level hospitals (n=98)	295（49.83）	387（65.37）	90（15.20）	38（6.42）	77（13.01）	453（76.52）
X2-value	16.084	14.232				7.932
P-value	0.041	0.027				0.019
Note: Due to the large number of characteristics compared, only items with statistically significant differences between groups are presented in the table.
Table S3 ICU types (N=704) [n, %]
Group	Person responsible for catheter removal				Preferred catheter placement site for temporary blood purification		Patient positioning during the removal of a temporary blood purification catheter from the internal jugular vein
	Doctor	Nurse	Vascular Access Team / CRRT Team	Joint medical and nursing	Femoral vein (ranked 1st)	Left internal jugular vein (ranked 3rd)	Head-down supine position	Supine position	Semi-supine position	Position not considered	Other positions
General ICU（n=604）	391（64.74）	96（15.89）	36（5.96）	81（13.41）	450（74.50）	196（32.45）	92（15.23）	260（43.05）	185（30.63）	65（10.76）	2（0.33）
Specialized ICU（n=100）	80（80.00）	3（3.00）	5（5.00）	12（12.00）	65（65.00）	25（25.00）	17（17.00）	57（57.00）	15（15.00）	11（11.00）	0（0.00）
X2-value	13.397				14.059	12.764	11.596
P-value	0.004				0.003	0.005	0.021
Note: Due to the large number of characteristics compared, only items with statistically significant differences between groups are presented in the table.
Table S4 Age (N=704) [n, %]
Group	Timing for catheter removal (rank the considerations)	Reasons for choosing to temporarily retain the catheter rather than remove it after CRRT treatment (rank the factors considered)	Content of the assessment before catheter removal		Person responsible for catheter removal				Preferred catheter placement site for temporary blood purification	Complications encountered by ICU nurses after catheter removal			Does the ICU have standardized and regulated catheter removal procedures?
	Clinical treatment is no longer needed (ranked 1st)	Economic cost control (ranked 6th)	Vital signs	Catheter insertion site condition	Doctor	Nurse	Vascular Access Team / CRRT Team	Joint medical and nursing	Left internal jugular vein (ranked 3rd)	Catheter removal distress syndrome	Infection at the puncture site	Tape detachment injury at the puncture site/Medical adhesive-related skin injury	Yes
20-30 years old（n=278）	131（47.12）	153（55.04）	263（96.60）	269（96.76）	178（64.03）	40（14.39）	22（7.91）	38（13.67）	77（27.70）	100（35.97）	138（49.64）	189（67.99）	224（80.58）
31-40 years old（n=371）	220（59.30）	158（42.59）	343（92.45）	371（100）	260（70.08）	53（14.29）	19（5.12）	39（10.51）	130（35.04）	87（23.45）	131（35.31）	210（56.60）	237（63.88）
41-50 years old（n=46）	37（80.43）	17（36.96）	40（86.96）	46（100）	29（63.04）	5（10.87）	0（0.00）	12（26.09）	12（26.09）	8（17.39）	14（30.43）	28（60.87）	29（63.04）
＞50 years old（n=9）	6（66.67）	2（22.22）	5（55.56）	9（100）	4（44.44）	1（11.11）	0（0.00）	4（44.44）	2（22.22）	1（11.11）	3（33.33）	6（66.67）	7（77.78）
X2-value	36.447	26.071	21.445	44.257	22.219				23.042	16.462	15.891	8.805	22.884
P-value	0.006	0.037	＜0.001	＜0.001	0.008				0.006	0.001	0.001	0.032	＜0.001
Note: Due to the large number of characteristics compared, only items with statistically significant differences between groups are presented in the table.
Table S5 Gender (N=704) [n, %]
Group	Timing for catheter removal (rank the considerations)	Content of the assessment before catheter removal					Evaluation methods used before catheter removal		Patient positioning during the removal of a temporary blood purification catheter from the femoral vein				Management of the puncture site after catheter removal			Complications encountered by ICU nurses after catheter removal
	Concomitant catheter-related bloodstream infection (ranked 3rd)	At risk of bleeding/coagulation	Whether the treatment objectives have been achieved	Catheter insertion site condition	Catheter insertion depth and external leakage scale	Catheter patency status	Test results	Inquire about the patient's chief complaint	Head-down supine position	Supine position	Semi-supine position	Position not considered	Cover with sterile gauze/surgical dressing	Cover tightly with sterile/transparent dressing	No coverage after pressing	Thrombus	Tape detachment injury at the puncture site/Medical adhesive-related skin injury
Male (n=158)	76（48.10）	151（95.57）	146（92.41）	144（91.14）	129（81.65）	138（87.34）	111（70.25）	46（29.11）	11（6.96）	109（68.99）	17（10.76）	21（13.29）	122（77.22）	30（18.99）	6（3.80）	40（25.32）	85（53.80）
Female (n=546)	264（48.35）	539（98.72）	538（98.53）	534（97.80）	491（89.93）	517（94.69）	460（84.25）	210（38.46）	23（4.21）	416（76.19）	77（14.10）	30（5.49）	453（82.97）	90（16.48）	3（0.55）	185（33.88）	348（63.74）
X2-value	15.126	6.232	16.681	15.295	7.997	10.214	15.665	4.627	14,.079				11.059			4.135	5.112
P-value	0.019	0.021a	＜0.001a	＜0.001a	0.008a	0.004	＜0.001a	0.039a	0.003				0.004			0.042a	0.026a
Note: a Fisher's exact test was used; due to the large number of characteristics compared, only items with statistically significant differences between groups are presented in the table.
Table S6 Education level (N=704) [n, %]
Group	Timing for catheter removal (rank the considerations)		Reasons for choosing to temporarily retain the catheter rather than remove it after CRRT treatment (rank the factors considered)			Catheter removal time when the catheter function is normal						Pressing method for the puncture site after catheter removal				Patient immobilization time after catheter removal					Complications encountered by ICU nurses after catheter removal
	Bleeding around the catheter insertion site with failed hemostasis (ranked 4th)	Patient tolerance and compliance with the catheter (ranked 5th)	Patients with difficult catheter placement (ranked 2nd)	To respond to sudden changes in the patient's condition and ensure timely use (ranked 3rd)	Economic cost control (ranked 6th)	Immediately after suspension	Temporary use within 24 hours	Suspension within 72 hours	Suspension for 7 days	Transfer out of ICU/discharge/death	Decide based on assessment results	Pressing	Suturing	Pressure bandaging	Decide based on assessment results	≤30min	30min~1h	1-2h	＞2h	No specific immobilization time requirement	Thrombus	Infection at the puncture site
Specialist and below (n=103)	50（48.54）	45（43.69）	46（44.66）	39（37.86）	50（48.54）	2（1.94）	5（4.85）	5（4.85）	4（3.88）	13（12.62）	74（71.84）	49（47.57）	1（0.97）	35（33.98）	18（17.48）	6（5.83）	23（22.33）	30（29.13）	27（16.21）	17（16.50）	45（43.69）	56（54.37）
Bachelor's degree (n=580)	275（47.41）	208（35.86）	293（50.52）	220（37.93）	270（46.55）	24（4.14）	35（6.03）	61（10.52）	12（2.07）	75（12.93）	373（64.31）	313（53.97）	2（0.34）	124（21.38）	141（24.31）	39（6.72）	149（25.69）	93（16.03）	130（22.41）	169（29.14）	173（29.83）	222（38.28）
Master's degree (n=21)	5（23.81）	6（28.57）	12（57.14）	7（33.33）	10（47.62）	0（0.00）	5（23.81）	2（9.52）	0（0.00）	1（4.76）	13（61.90）	14（66.67）	1（4.76）	2（9.52）	4（19.05）	4（19.05）	4（19.05）	3（14.29）	5（23.81）	5（23.81）	7（33.33）	8（38.10）
X2-value	24.04	32.073	24.856	20.028	25.134	18.938						18.366				19.669					7.747	9.449
P-value	0.02	0.001	0.002	0.029	0.005	0.041						0.005				0.012					0.021	0.009
Note: Due to the large number of characteristics compared, only items with statistically significant differences between groups are presented in the table.
Table S7-1 Title (N=704) [n, %]
Group	Timing for catheter removal (rank the considerations)			Reasons for choosing to temporarily retain the catheter rather than remove it after CRRT treatment (rank the factors considered)		Content of the assessment before catheter removal	Catheter removal time when the catheter function is normal						Person responsible for catheter removal				Preferred catheter placement site for temporary blood purification				Patient positioning during the removal of a temporary blood purification catheter from the femoral vein
	Clinical treatment is no longer needed (ranked 1st)	Patient tolerance and compliance with the catheter (ranked 5th)	Conflicts with other important treatment measures (ranked 6th)	Seek consent from the patient/family members (ranked 4th)	Economic cost control (ranked 6th)	Vital signs	Immediately after suspension	Temporary use within 24 hours	Suspension within 72 hours	Suspension for 7 days	Transfer out of ICU/discharge/death	Decide based on assessment results	Doctor	Nurse	Vascular Access Team / CRRT Team	Joint medical and nursing	Femoral vein (ranked 1st)	Right internal jugular vein (ranked 2nd)	Left internal jugular vein (ranked 3rd)	Subclavian vein (ranked 4th)	Head-down supine position	Supine position	Semi-supine position	Position not considered
Junior (n=349)	171（49.00）	147（42.12）	117（33.52）	146（41.83）	183（52.44）	329（94.27）	12（3.44）	16（4.58）	22（6.30）	8（2.29）	48（13.75）	243（69.63）	226（64.76）	47（13.47）	28（8.02）	48（13.75）	156（44.70）	158（45.27）	97（27.79）	116（33.24）	22（6.30）	266（76.22）	43（12.32）	18（5.16）
Intermediate (n=318)	196（61.64）	99（31.13）	90（28.30）	112（35.22）	133（41.82）	293（92.14）	13（4.09）	21（6.60）	39（12.26）	8（2.52）	38（11.95）	199（62.58）	219（68.87）	49（15.41）	13（4.09）	37（11.64）	230（72.33）	151（47.48）	112（35.22）	111（34.91）	9（2.83）	229（72.01）	49（15.41）	31（9.75）
Senior (n=37)	27（72.97）	13（35.14）	8（21.62）	9（24.32）	14（37.84）	29（78.38）	1（2.70）	8（21.62）	7（18.92）	0（0.00）	3（8.11）	18（48.65）	26（70.27）	3（8.11）	0（0.00）	8（21.62）	29（78.38）	23（62.16）	12（32.43）	8（21.62）	3（8.11）	30（81.08）	2（5.41）	2（5.41）
X2-value	45.184	33.135	29.041	33.442	31.666	12.229	34.294						30.538				30.283	18.517	17.519	17.921	37.197
P-value	＜0.001	0.016	0.048	0.004	0.007	0.007	0.003						＜0.001				＜0.001	0.03	0.041	0.036	＜0.001
Note: Due to the large number of characteristics compared, only items with statistically significant differences between groups are presented in the table.
Table S7-2 Title (N=704) [n, %]
Group	Pressing method for the puncture site after catheter removal				Pressing duration for the puncture site after catheter removal					Complications encountered by ICU nurses during the catheter removal process			Complications encountered by ICU nurses after catheter removal					Have you received training on dialysis catheter removal procedures?	Does the ICU have standardized and regulated catheter removal procedures?
	Pressing	Suturing	Pressure bandaging	Decide based on assessment results	5-10min	10-20min	20-30min	＞30min	Decide based on assessment results	Catheter-related: Difficulty in catheter removal/Catheter breakage	Condition-related: Transient shock/Pulmonary embolism/Difficulty breathing/Cardiac arrest/Pneumothorax/Air embolism	No complications occurred	Catheter removal distress syndrome	Hematoma	Thrombus	Infection at the puncture site	Tape detachment injury at the puncture site/Medical adhesive-related skin injury	Yes	Yes
Junior (n=349)	171（49.00）	2（0.57）	94（26.93）	82（23.50）	36（10.32）	89（25.50）	59（16.91）	70（20.06）	95（27.22）	114（32.66）	102（29.23）	261（74.79）	122（34.96）	250（71.63）	215（61.60）	169（48.42）	236（67.62）	215（61.60）	286（81.95）
Intermediate (n=318)	182（57.23）	1（0.31）	63（19.81）	72（22.64）	24（7.55）	101（31.76）	69（21.70）	38（11.95）	86（27.04）	66（20.75）	67（21.07）	264（83.02）	69（21.70）	244（76.73）	237（74.53）	106（33.33）	191（60.06）	155（48.74）	191（60.06）
Senior (n=37)	23（62.16）	1（2.70）	4（10.81）	9（24.32）	6（16.22）	13（35.14）	6（16.22）	3（8.11）	9（24.32）	7（18.92）	3（8.11）	33（89.19）	5（13.51）	32（86.49）	27（72.97）	11（29.73）	16（43.24）	20（54.05）	20（54.05）
X2-value	18.507				22.041					15.206	13.88	10.265	31.92	10.309	13.878	19.469	8.025	11.751	44.7
P-value	0.03				0.037					0.002	0.003	0.016	＜0.001	0.016	0.003	＜0.001	0.045	0.008	＜0.001
Note: Due to the large number of characteristics compared, only items with statistically significant differences between groups are presented in the table.
Table S8 Nurse type (N=704) [n, %]
Group	Content of the assessment before catheter removal	Individual responsible for making decisions on catheter removal				Person responsible for catheter removal				Evaluation methods used before catheter removal			Preferred catheter placement site for temporary blood purification	Pressing method for the puncture site after catheter removal				Pressing duration for the puncture site after catheter removal					Complications encountered by ICU nurses during the catheter removal process	Complications encountered by ICU nurses after catheter removal		Does the ICU have standardized and regulated catheter removal procedures?
	Vital signs	Doctor	Nurse	Vascular Access Team / CRRT Team	Joint medical and nursing	Doctor	Nurse	Vascular Access Team / CRRT Team	Joint medical and nursing	Ultrasound assessment	Test results	Inquire about the patient's chief complaint	Left internal jugular vein (ranked 3rd)	Pressing	Suturing	Pressure bandaging	Decide based on assessment results	5-10min	10-20min	20-30min	＞30min	Decide based on assessment results	Condition-related: Transient shock/Pulmonary embolism/Difficulty breathing/Cardiac arrest/Pneumothorax/Air embolism	Catheter removal distress syndrome	Infection at the puncture site	Yes
Clinical Nurse (n=478)	451（94.35）	324（67.78）	4（0.84）	31（6.49）	119（24.90）	315（65.90）	63（13.18）	37（7.74）	63（13.18）	333（69.67）	407（85.15）	192（40.17）	138（28.87）	234（48.95）	3（0.63）	128（26.78）	113（23.64）	48（10.04）	132（27.62）	87（18.20）	80（16.74）	131（27.41）	137（28.66）	156（32.64）	218（45.61）	374（78.24）
Blood Purification Team Member (n=29)	24（82.76）	15（51.72）	1（3.45）	0（0.00）	13（44.83）	21（72.41）	4（13.79）	0（0.00）	4（13.79）	15（51.72）	20（68.97）	10（34.48）	11（37.93）	16（55.17）	0（0.00）	6（20.69）	7（24.14）	2（6.90）	6（20.69）	11（37.93）	4（13.79）	6（20.69）	4（13.79）	4（13.79）	9（31.03）	18（62.07）
Blood Purification Team Member (n=29)	28（82.35）	26（76.47）	0（0.00）	0（0.00）	8（23.53）	26（76.47）	3（8.82）	2（5.88）	3（8.82）	15（44.12）	21（61.76）	8（23.53）	12（35.29）	27（79.41）	0（0.00）	1（2.94）	6（17.65）	6（17.65）	10（29.41）	7（20.59）	9（26.47）	2（5.88）	6（17.65）	6（17.65）	8（23.53）	22（64.71）
Specialist Nurse (n=105)	97（92.38）	67（63.81）	1（0.95）	2（1.90）	35（33.33）	69（65.71）	23（21.90）	2（1.90）	11（10.48）	61（58.10）	81（77.14）	28（26.67）	41（39.05）	60（57.14）	0（0.00）	17（16.19）	28（26.67）	8（7.62）	30（28.57）	21（20.00）	12（11.43）	34（32.38）	18（17.14）	21（20.00）	35（33.33）	54（51.43）
Head Nurse (n=58)	51（87.93）	31（53.45）	0（0.00）	4（6.90）	23（39.66）	40（68.97）	6（10.34）	0（0.00）	12（20.69）	35（60.34）	42（72.41）	18（31.03）	19（32.76）	39（67.24）	1（1.72）	9（15.52）	9（15.52）	2（3.45）	25（43.10）	8（13.79）	6（10.34）	17（29.31）	7（12.07）	9（15.52）	16（27.59）	29（50.00）
X2-value	13.076	22.133				21.225				16.12	20.119	10.432	29.287	25.901				29.457					15.079	17.676	16.546	45.485
P-value	0.011	0.036				0.047				0.003	＜0.001	0.034	0.004	0.011				0.021					0.005	0.001	0.002	＜0.001
Note: Due to the large number of characteristics compared, only items with statistically significant differences between groups are presented in the table.
Table S9-1 Years of Work Experience (N=704) [n, %]
Group	Timing for catheter removal (rank the considerations)		Reasons for choosing to temporarily retain the catheter rather than remove it after CRRT treatment (rank the factors considered)	Content of the assessment before catheter removal			Catheter removal time when the catheter function is normal						Person responsible for catheter removal				Preferred catheter placement site for temporary blood purification	Patient positioning during the removal of a temporary blood purification catheter from the internal jugular vein					Patient positioning during the removal of a temporary blood purification catheter from the femoral vein
	Clinical treatment is no longer needed (ranked 1st)	Poor catheter function (ranked 2nd)	Consideration of economic cost control issues (ranked 6th)	Vital signs	Catheter insertion site condition	Catheter insertion depth and external leakage scale	Immediately after suspension	Temporary use within 24 hours	Suspension within 72 hours	Suspension for 7 days	Transfer out of ICU/discharge/death	Decide based on assessment results	Doctor	Nurse	Vascular Access Team / CRRT Team	Joint medical and nursing	Right internal jugular vein (ranked 2nd)	Head-down supine position	Supine position	Semi-supine position	Position not considered	Other positions	Head-down supine position	Supine position	Semi-supine position	Position not considered
≤5 years（n=211）	92（43.60）	101（47.87）	122（57.82）	198（93.84）	203（96.21）	187（88.63）	9（4.27）	12（5.69）	10（4.74）	6（2.84）	24（11.37）	150（71.09）	132（62.56）	25（11.85）	22（10.43）	32（15.17）	92（43.60）	50（23.70）	94（44.55）	47（22.27）	19（9.00）	1（0.47）	19（9.00）	156（73.93）	26（12.32）	10（4.74）
6~10 years（n=203）	120（59.11）	124（61.08）	98（48.28）	190（93.60）	198（97.54）	187（92.12）	7（3.45）	7（3.45）	25（12.32）	1（0.49）	28（13.79）	135（66.50）	136（67.00）	34（16.75）	11（5.42）	22（10.84）	94（46.31）	24（11.82）	87（42.86）	66（32.51）	26（12.81）	0（0.00）	5（2.46）	155（76.35）	28（13.79）	15（7.39）
11~20 years（n=253）	152（60.08）	146（57.71）	98（38.74）	234（92.49）	245（96.84）	217（85.77）	8（3.16）	20（7.91）	30（11.86）	8（3.16）	33（13.04）	154（60.87）	180（71.15）	37（14.62）	8（3.16）	28（11.07）	126（49.80）	33（13.04）	113（44.66）	79（31.23）	27（10.67）	1（0.40）	7（2.77）	185（73.12）	38（15.02）	23（9.09）
≥21 years（n=37）	30（81.08）	23（62.16）	12（32.43）	29（78.38）	32（86.49）	29（78.38）	2（5.41）	6（16.22）	3（8.11）	1（2.70）	4（10.81）	21（56.76）	23（62.16）	3（8.11）	0（0.00）	11（29.73）	20（54.05）	2（5.41）	23（62.16）	8（21.62）	4（10.81）	0（0.00）	3（8.11）	29（78.38）	2（5.41）	3（8.11）
X2-value	49.769	29.113	31.477	11.492	11.102	7.808	25.2						27.132				17.371	24.749					18.8
P-value	＜0.001	0.047	0.008	0.009	0.011	0.05	0.047						0.001				0.043	0.016					0.027
Note: Due to the large number of characteristics compared, only items with statistically significant differences between groups are presented in the table.
Table S9-2 Years of Work Experience (N=704) [n, %]
Group	Pressing method for the puncture site after catheter removal		Complications encountered by ICU nurses after catheter removal			Have you received training on dialysis catheter removal procedures?	Does the ICU have standardized and regulated catheter removal procedures?
	Catheter-related: Difficulty in catheter removal/Catheter breakage	Condition-related: Transient shock/Pulmonary embolism/Difficulty breathing/Cardiac arrest/Pneumothorax/Air embolism	Catheter removal distress syndrome	Thrombus	Infection at the puncture site	Yes	Yes
≤5 years（n=211）	74（35.07）	65（30.81）	84（39.81）	78（36.97）	109（51.66）	136（64.45）	182（86.26）
6~10 years（n=203）	57（28.08）	49（24.14）	53（26.11）	71（34.98）	85（41.87）	96（47.29）	133（65.52）
11~20 years（n=253）	52（20.55）	54（21.34）	56（22.13）	65（25.69）	82（32.41）	137（54.15）	159（62.85）
≥21 years（n=37）	4（10.81）	4（10.81）	3（8.11）	11（29.73）	10（27.03）	21（56.76）	23（62.16）
X2-value	17.46	9.677	26.623	7.937	20.693	12.592	36.039
P-value	0.001	0.022	＜0.001	0.047	＜0.001	0.006	＜0.001
Note: Due to the large number of characteristics compared, only items with statistically significant differences between groups are presented in the table.
Table S10 Years of Work Experience Related to CRRT (N=704) [n, %]
Group	Timing for catheter removal (rank the considerations)	Reasons for choosing to temporarily retain the catheter rather than remove it after CRRT treatment (rank the factors considered)		Evaluation methods used before catheter removal		Person responsible for catheter removal				Preferred catheter placement site for temporary blood purification		Pressing method for the puncture site after catheter removal				Complications encountered by ICU nurses after catheter removal		Does the ICU have standardized and regulated catheter removal procedures?
	Conflicts with other important treatment measures (ranked 6th)	Seek consent from the patient/family members (ranked 4th)	Economic cost control (ranked 6th)	Vital signs	At risk of bleeding/coagulation	Doctor	Nurse	Vascular Access Team / CRRT Team	Joint medical and nursing	Left internal jugular vein (ranked 3rd)	Subclavian vein (ranked 4th)	Pressing	Suturing	Pressure bandaging	Decide based on assessment results	Catheter removal distress syndrome	Infection at the puncture site	Yes
≤5 years（n=211）	135（33.92）	173（43.47）	216（54.27）	377（94.72）	388（97.49）	261（65.58）	45（11.31）	35（8.79）	57（14.32）	104（26.13）	121（30.40）	191（47.99）	2（0.50）	113（28.39）	92（23.12）	133（33.42）	184（46.23）	300（75.38）
6~10 years（n=203）	59（26.58）	65（29.28）	79（35.59）	203（91.44）	219（98.65）	152（68.47）	42（18.92）	6（2.70）	22（9.91）	89（40.09）	79（35.59）	134（60.36）	2（0.90）	34（15.32）	52（23,42）	41（18.47）	76（34.23）	145（65.32）
11~20 years（n=253）	20（25.64）	26（33.33）	33（42.31）	67（85.90）	78（100.00）	55（70.51）	12（15.38）	0（0.00）	11（14.10）	27（34.62）	34（43.59）	48（61.54）	0（0.00）	14（17.95）	16（20.51）	21（26.92）	24（30.77）	47（60.26）
≥21 years（n=37）	1（16.67）	3（50.00）	2（33.33）	4（66.67）	5（83.33）	3（50.00）	0（0.00）	0（0.00）	3（50.00）	1（16.67）	1（16.67）	3（50.00）	0（0.00）	0（0.00）	3（50.00）	1（16.67）	2（33.33）	5（83.33）
X2-value	37.589	31.512	38.158	13.819	9.238	30.439				25.875	19.697	21.27				16.273	12.218	11.851
P-value	0.004	0.007	0.001	0.003	0.026	＜0.001				0.002	0.02	0.012				0.001	0.007	0.008
Note: Due to the large number of characteristics compared, only items with statistically significant differences between groups are presented in the table.
